# Supplementary material for: Frequencies of Combined Dysfunction of Cytochromes P450 2C9, 2C19, and 2D6 in an Italian Cohort: Suggestions for a More Appropriate Medication Prescribing Process
Source: Int J Mol Sci. 2023 Aug 11;24(16):12696. doi: 10.3390/ijms241612696 (PMC10454797; doi:10.3390/ijms241612696)
Supplement: Supplementary file 1 [file ijms-24-12696-s001.zip]

Archive with 1 entries (1 files):
- ijms-2513417-supplementary.xlsx
