# Supplementary material for: Frequencies of Combined Dysfunction of Cytochromes P450 2C9, 2C19, and 2D6 in an Italian Cohort: Suggestions for a More Appropriate Medication Prescribing Process
Source: Int J Mol Sci. 2023 Aug 11;24(16):12696. doi: 10.3390/ijms241612696 (PMC10454797; doi:10.3390/ijms241612696)
Supplement: Supplementary file 1 [file ijms-24-12696-s001.zip › ijms-2513417-supplementary.xlsx]

## Sheet: Foglio3
Supplementary Table 1. Patient's genotype is reported using the star-allele nomenclature according to the Pharmacogene Variation (PharmVar) Consortium (https://www.pharmvar.org/htdocs/archive/index_original.html) "X2" stands for allele duplication
Patient ID	Age	Gender	CYP2C9 Genotype	CYP2C9 predicted phenotype	CYP2D6 Genotype	CYP2D6 predicted phenotype	CYP2C19 genotype	CYP2C19 predicted phenotype
1	47	female	*1/*2	IM - Intermediate Metabolizer	*1/*10	NM- Normal Metabolizer	*1/*1	NM- Normal Metabolizer
2	47	female	*1/*2	IM - Intermediate Metabolizer	*2/*41	NM- Normal Metabolizer	*1/*1	NM- Normal Metabolizer
3	71	female	*1/*1	NM - Normal Metabolizer	*1/*1	NM- Normal Metabolizer	*1/*17	UM- Ultra rapid Metabolizer
4	69	female	*1/*3	IM - Intermediate Metabolizer	*1/*2	NM- Normal Metabolizer	*1/*17	UM- Ultra rapid Metabolizer
5	34	male	*1/*1	NM - Normal Metabolizer	*1/*1	NM- Normal Metabolizer	*1/*17	UM- Ultra rapid Metabolizer
6	40	female	*1/*2	IM - Intermediate Metabolizer	*2*2A/*2	NM- Normal Metabolizer	*1/*1	NM- Normal Metabolizer
7	44	female	*1/*2	IM - Intermediate Metabolizer	*1/*1	NM- Normal Metabolizer	*1/*17	UM- Ultra rapid Metabolizer
8	56	female	*3/*3	PM - Poor Metabolizer	*1/*3*10	IM- Intermediate Metabolizer	*1/*1	NM- Normal Metabolizer
9	40	male	*1/*3	IM - Intermediate Metabolizer	*1/*1	NM- Normal Metabolizer	*1/*2	IM- Intermediate Metabolizer
10	39	male	*1/*3	IM - Intermediate Metabolizer	*2/*2A	NM- Normal Metabolizer	*1/*1	NM- Normal Metabolizer
11	72	female	*1/*1	NM - Normal Metabolizer	*2/*2A	NM- Normal Metabolizer	*1/*1	NM- Normal Metabolizer
12	24	male	*1/*3	IM - Intermediate Metabolizer	*2/*2A	NM- Normal Metabolizer	*1/*2	IM- Intermediate Metabolizer
13	27	male	*1/*2	IM - Intermediate Metabolizer	*2/*2	NM- Normal Metabolizer	*1/*1	NM- Normal Metabolizer
14	64	female	*1/*3	IM - Intermediate Metabolizer	*1/*10	NM- Normal Metabolizer	*1/*1	NM- Normal Metabolizer
15	58	female	*1/*1	NM - Normal Metabolizer	*2*2A/*2*2A	NM- Normal Metabolizer	*1/*2	IM- Intermediate Metabolizer
16	49	male	*1/*1	NM - Normal Metabolizer	*2*2A X2/*4*10	NM- Normal Metabolizer	*1/*1	NM- Normal Metabolizer
17	67	female	*1/*1	NM - Normal Metabolizer	*2/*2*2A*41	NM- Normal Metabolizer	*1/*17	UM- Ultra rapid Metabolizer
18	62	female	*1/*1	NM - Normal Metabolizer	*2/*2A	NM- Normal Metabolizer	*1/*2	IM- Intermediate Metabolizer
19	23	female	*1/*1	NM - Normal Metabolizer	*2*2A/*2*2A	NM- Normal Metabolizer	*2/*17	IM- Intermediate Metabolizer
20	24	female	*1/*1	NM - Normal Metabolizer	*2*41/*4*10	IM- Intermediate Metabolizer	*1/*17	UM- Ultra rapid Metabolizer
21	63	female	*1/*2	IM - Intermediate Metabolizer	*2/*2*2A*41	NM- Normal Metabolizer	*1/*4	IM- Intermediate Metabolizer
22	57	female	*1/*3	IM - Intermediate Metabolizer	*2/*41	NM- Normal Metabolizer	*1/*1	NM- Normal Metabolizer
23	21	female	*1/*1	NM - Normal Metabolizer	*2*2A/*2*2A	NM- Normal Metabolizer	*1/*17	UM- Ultra rapid Metabolizer
24	21	male	*1/*1	NM - Normal Metabolizer	*2*2A/*10	NM- Normal Metabolizer	*1/*17	UM- Ultra rapid Metabolizer
25	19	male	*1/*2	IM - Intermediate Metabolizer	*2/*4*10*41	IM- Intermediate Metabolizer	*1/*1	NM- Normal Metabolizer
26	52	male	*2/*3	PM - Poor Metabolizer	*1/*1	NM- Normal Metabolizer	*1/*1	NM- Normal Metabolizer
27	31	male	*1/*1	NM - Normal Metabolizer	*2/*2A	NM- Normal Metabolizer	*1/*2	IM- Intermediate Metabolizer
28	31	female	*1/*1	NM - Normal Metabolizer	*2/*2*2A*41	NM- Normal Metabolizer	*1/*17	UM- Ultra rapid Metabolizer
29	22	male	*1/*1	NM - Normal Metabolizer	*2/*10*41	IM- Intermediate Metabolizer	*2/*17	IM- Intermediate Metabolizer
30	56	female	*1/*3	IM - Intermediate Metabolizer	*1/*1	NM- Normal Metabolizer	*1/*1	NM- Normal Metabolizer
31	22	male	*1/*1	NM - Normal Metabolizer	*2/*41	NM- Normal Metabolizer	*1/*1	NM- Normal Metabolizer
32	24	male	*1/*3	IM - Intermediate Metabolizer	*2/*4*10*41	IM- Intermediate Metabolizer	*1/*17	UM- Ultra rapid Metabolizer
33	19	male	*1/*3	IM - Intermediate Metabolizer	*1/*1	NM- Normal Metabolizer	*1/*1	NM- Normal Metabolizer
34	52	female	*1/*1	NM - Normal Metabolizer	*1/*1	NM- Normal Metabolizer	*1/*2	IM- Intermediate Metabolizer
35	19	male	*1/*1	NM - Normal Metabolizer	*1/*2*2A	NM- Normal Metabolizer	*1/*2	IM- Intermediate Metabolizer
36	17	male	*1/*1	NM - Normal Metabolizer	*4*10/*4*10	PM - Poor Metabolizer	*1/*1	NM- Normal Metabolizer
37	51	female	*1/*1	NM - Normal Metabolizer	*2/*2A	NM- Normal Metabolizer	*1/*2	IM- Intermediate Metabolizer
38	53	female	*1/*2	IM - Intermediate Metabolizer	*1/*2A X2	UM- Ultra rapid Metabolizer	*1/*1	NM- Normal Metabolizer
39	34	male	*2/*3	PM - Poor Metabolizer	*2/*2*2A*41	NM- Normal Metabolizer	*1/*1	NM- Normal Metabolizer
40	43	male	*1/*1	NM - Normal Metabolizer	*2/*2A	NM- Normal Metabolizer	*17/*17	UM- Ultra rapid Metabolizer
41	20	male	*1/*1	NM - Normal Metabolizer	*2*41/*2*41	IM- Intermediate Metabolizer	*2/*17	IM- Intermediate Metabolizer
42	72	female	*1/*1	NM - Normal Metabolizer	*2*2A/*2*2A	NM- Normal Metabolizer	*1/*17	UM- Ultra rapid Metabolizer
43	31	female	*1/*1	NM - Normal Metabolizer	*2*2A/*2*2A	NM- Normal Metabolizer	*1/*1	NM- Normal Metabolizer
44	47	female	*1/*2	IM - Intermediate Metabolizer	*2/*2A	NM- Normal Metabolizer	*1/*1	NM- Normal Metabolizer
45	71	male	*1/*2	IM - Intermediate Metabolizer	*2/*10*41	IM- Intermediate Metabolizer	*1/*17	UM- Ultra rapid Metabolizer
46	73	female	*1/*3	IM - Intermediate Metabolizer	*2/*2*2A*41	NM- Normal Metabolizer	*1/*2	IM- Intermediate Metabolizer
47	39	male	*1/*1	NM - Normal Metabolizer	*1/*1	NM- Normal Metabolizer	*1/*17	UM- Ultra rapid Metabolizer
48	87	female	*1/*1	NM - Normal Metabolizer	*2*2A/*2*2A	NM- Normal Metabolizer	*17/*17	UM- Ultra rapid Metabolizer
49	54	male	*1/*1	NM - Normal Metabolizer	*2*41/*2*41	IM- Intermediate Metabolizer	*1/*1	NM- Normal Metabolizer
50	34	male	*1/*1	NM - Normal Metabolizer	*1/*2	NM- Normal Metabolizer	*1/*17	UM- Ultra rapid Metabolizer
51	49	female	*1/*1	NM - Normal Metabolizer	*1/*1	NM- Normal Metabolizer	*1/*17	UM- Ultra rapid Metabolizer
52	26	male	*1/*1	NM - Normal Metabolizer	*2/*2A	NM- Normal Metabolizer	*1/*2	IM- Intermediate Metabolizer
53	52	female	*1/*3	IM - Intermediate Metabolizer	*2/*6*41	IM- Intermediate Metabolizer	*1/*2	IM- Intermediate Metabolizer
54	32	male	*1/*1	NM - Normal Metabolizer	*2*2A/*9	NM- Normal Metabolizer	*2/*17	IM- Intermediate Metabolizer
55	57	female	*1/*1	NM - Normal Metabolizer	*2*41/*2*41	IM- Intermediate Metabolizer	*2/*17	IM- Intermediate Metabolizer
56	60	female	*1/*2	IM - Intermediate Metabolizer	*2/*2A	NM- Normal Metabolizer	*1/*17	UM- Ultra rapid Metabolizer
57	29	male	*2/*3	PM - Poor Metabolizer	*1/*10	NM- Normal Metabolizer	*1/*1	NM- Normal Metabolizer
58	38	male	*1/*2	IM - Intermediate Metabolizer	*2/*41	NM- Normal Metabolizer	*1/*1	NM- Normal Metabolizer
59	34	female	*1/*3	IM - Intermediate Metabolizer	*2/*41	NM- Normal Metabolizer	*1/*1	NM- Normal Metabolizer
60	23	female	*1/*1	NM - Normal Metabolizer	*1/*1	NM- Normal Metabolizer	*1/*17	UM- Ultra rapid Metabolizer
61	50	male	*1/*1	NM - Normal Metabolizer	*2*2A/*2*2A	NM- Normal Metabolizer	*1/*17	UM- Ultra rapid Metabolizer
62	30	female	*1/*1	NM - Normal Metabolizer	*1/*1	NM- Normal Metabolizer	*1/*17	UM- Ultra rapid Metabolizer
63	61	female	*1/*1	NM - Normal Metabolizer	*4*10/*4*10	PM - Poor Metabolizer	*1/*1	NM- Normal Metabolizer
64	84	male	*1/*3	IM - Intermediate Metabolizer	*9/*9	IM- Intermediate Metabolizer	*1/*1	NM- Normal Metabolizer
65	60	male	*1/*3	IM - Intermediate Metabolizer	*5/*5	PM - Poor Metabolizer	*1/*1	NM- Normal Metabolizer
66	34	female	*1/*1	NM - Normal Metabolizer	*2/*2*41	NM- Normal Metabolizer	*1/*1	NM- Normal Metabolizer
67	38	female	*1/*1	NM - Normal Metabolizer	*2/*2A	NM- Normal Metabolizer	*1/*2	IM- Intermediate Metabolizer
68	27	male	*1/*3	IM - Intermediate Metabolizer	*2/*41	NM- Normal Metabolizer	*1/*1	NM- Normal Metabolizer
69	28	male	*1/*3	IM - Intermediate Metabolizer	*2*41/*2*41	IM- Intermediate Metabolizer	*1/*1	NM- Normal Metabolizer
70	41	female	*1/*1	NM - Normal Metabolizer	*2A/*2A	NM- Normal Metabolizer	*1/*17	UM- Ultra rapid Metabolizer
71	40	male	*1/*2	IM - Intermediate Metabolizer	*1 X2/*4*10	NM- Normal Metabolizer	*1/*1	NM- Normal Metabolizer
72	48	female	*1/*1	NM - Normal Metabolizer	*10/*4*10	IM- Intermediate Metabolizer	*1/*17	UM- Ultra rapid Metabolizer
73	56	female	*1/*1	NM - Normal Metabolizer	*2/*2A	NM- Normal Metabolizer	*1/*2	IM- Intermediate Metabolizer
74	36	male	*1/*1	NM - Normal Metabolizer	*2*2A/*2*2A	NM- Normal Metabolizer	*1/*2	IM- Intermediate Metabolizer
75	34	male	*1/*1	NM - Normal Metabolizer	*2/*4*10*41	IM- Intermediate Metabolizer	*1/*17	UM- Ultra rapid Metabolizer
76	16	male	*1/*1	NM - Normal Metabolizer	*2/*41	NM- Normal Metabolizer	*1/*2	IM- Intermediate Metabolizer
77	59	male	*1/*1	NM - Normal Metabolizer	*2/*2A	NM- Normal Metabolizer	*1/*2	IM- Intermediate Metabolizer
78	70	female	*1/*2	IM - Intermediate Metabolizer	*2/*41	NM- Normal Metabolizer	*1/*2	IM- Intermediate Metabolizer
79	50	female	*1/*1	NM - Normal Metabolizer	*2*2A/*2*2A	NM- Normal Metabolizer	*1/*2	IM- Intermediate Metabolizer
80	24	female	*1/*2	IM - Intermediate Metabolizer	*1/*10	NM- Normal Metabolizer	*1/*1	NM- Normal Metabolizer
81	61	female	*1/*1	NM - Normal Metabolizer	*2/*2A	NM- Normal Metabolizer	*1/*1	NM- Normal Metabolizer
82	62	female	*1/*1	NM - Normal Metabolizer	*1/*1	NM- Normal Metabolizer	*1/*17	UM- Ultra rapid Metabolizer
83	72	female	*1/*2	IM - Intermediate Metabolizer	*4*10/*4*10	PM - Poor Metabolizer	*1/*17	UM- Ultra rapid Metabolizer
84	35	female	*1/*1	NM - Normal Metabolizer	*1/*2A	NM- Normal Metabolizer	*1/*1	NM- Normal Metabolizer
85	35	male	*2/*3	PM - Poor Metabolizer	*2/*41	NM- Normal Metabolizer	*1/*17	UM- Ultra rapid Metabolizer
86	53	male	*1/*2	IM - Intermediate Metabolizer	*2/*2*2A*41	NM- Normal Metabolizer	*1/*17	UM- Ultra rapid Metabolizer
87	27	male	*1/*1	NM - Normal Metabolizer	*2*2A/*2*2A	NM- Normal Metabolizer	*1/*17	UM- Ultra rapid Metabolizer
88	24	female	*1/*3	IM - Intermediate Metabolizer	*1/*1	NM- Normal Metabolizer	*1/*2	IM- Intermediate Metabolizer
89	36	male	*1/*1	NM - Normal Metabolizer	*4*10/*4*10	PM - Poor Metabolizer	*1/*2	IM- Intermediate Metabolizer
90	31	female	*1/*3	IM - Intermediate Metabolizer	*2*2A/*2*2A	NM- Normal Metabolizer	*1/*17	UM- Ultra rapid Metabolizer
91	57	female	*1/*1	NM - Normal Metabolizer	*2*2A/*10	NM- Normal Metabolizer	*1/*3	IM- Intermediate Metabolizer
92	62	male	*1/*1	NM - Normal Metabolizer	*2/*41	NM- Normal Metabolizer	*1/*1	NM- Normal Metabolizer
93	14	male	*1/*1	NM - Normal Metabolizer	*2*2A/*2*2A	NM- Normal Metabolizer	*1/*17	UM- Ultra rapid Metabolizer
94	60	female	*1/*2	IM - Intermediate Metabolizer	*1/*1	NM- Normal Metabolizer	*1/*1	NM- Normal Metabolizer
95	21	female	*1/*3	IM - Intermediate Metabolizer	*2*2A/*2*2A	NM- Normal Metabolizer	*1/*17	UM- Ultra rapid Metabolizer
96	32	male	*3/*3	PM - Poor Metabolizer	*2*41/*2*41	IM- Intermediate Metabolizer	*1/*17	UM- Ultra rapid Metabolizer
97	31	male	*1/*1	NM - Normal Metabolizer	*2/*2A X2	UM- Ultra rapid Metabolizer	*1/*2	IM- Intermediate Metabolizer
98	56	male	*1/*1	NM - Normal Metabolizer	*2*2A/*2*2A	NM- Normal Metabolizer	*1/*17	UM- Ultra rapid Metabolizer
99	35	female	*1/*1	NM - Normal Metabolizer	*2/*2A	NM- Normal Metabolizer	*1/*1	NM- Normal Metabolizer
100	54	male	*1/*1	NM - Normal Metabolizer	*1/*1	NM- Normal Metabolizer	*1/*2	UM- Ultra rapid Metabolizer
101	27	male	*1/*1	NM - Normal Metabolizer	*1/*10	NM- Normal Metabolizer	*2/*17	IM- Intermediate Metabolizer
102	71	male	*1/*1	NM - Normal Metabolizer	*1/*1	NM- Normal Metabolizer	*1/*1	NM- Normal Metabolizer
103	66	female	*1/*1	NM - Normal Metabolizer	*1/*10	NM- Normal Metabolizer	*1/*17	UM- Ultra rapid Metabolizer
104	78	male	*1/*2	IM - Intermediate Metabolizer	*4*10/*10	IM- Intermediate Metabolizer	*1/*1	NM- Normal Metabolizer
105	57	male	*1/*3	IM - Intermediate Metabolizer	*2/*2A	NM- Normal Metabolizer	*1/*2	IM- Intermediate Metabolizer
106	57	female	*1/*1	NM - Normal Metabolizer	*2*2A/*41	NM- Normal Metabolizer	*1/*1	NM- Normal Metabolizer
107	58	female	*1/*1	NM - Normal Metabolizer	*2*2A/*2*41	NM- Normal Metabolizer	*1/*1	NM- Normal Metabolizer
108	34	female	*1/*2	IM - Intermediate Metabolizer	*2/*9*41	IM- Intermediate Metabolizer	*1/*17	UM- Ultra rapid Metabolizer
109	50	female	*1/*1	NM - Normal Metabolizer	*3/*4*10	PM - Poor Metabolizer	*1/*2	IM- Intermediate Metabolizer
110	57	female	*1/*2	IM - Intermediate Metabolizer	*2*2A/*2*2A	NM- Normal Metabolizer	*1/*1	NM- Normal Metabolizer
111	30	male	*1/*1	NM - Normal Metabolizer	*1/*1	NM- Normal Metabolizer	*1/*17	UM- Ultra rapid Metabolizer
112	66	male	*1/*2	IM - Intermediate Metabolizer	*1/*9	NM- Normal Metabolizer	*1/*2	IM- Intermediate Metabolizer
113	32	female	*1/*1	NM - Normal Metabolizer	*2/*4*10	NM- Normal Metabolizer	*1/*17	UM- Ultra rapid Metabolizer
114	42	female	*1/*2	IM - Intermediate Metabolizer	*2*2A/*2*2A	NM- Normal Metabolizer	*1/*17	UM- Ultra rapid Metabolizer
115	21	female	*1/*3	IM - Intermediate Metabolizer	*2*2A/*2*2A	NM- Normal Metabolizer	*1/*1	NM- Normal Metabolizer
116	74	female	*1/*3	IM - Intermediate Metabolizer	*2*2A/*2*41	NM- Normal Metabolizer	*1/*17	UM- Ultra rapid Metabolizer
117	23	male	*1/*1	NM - Normal Metabolizer	*1/*9	NM- Normal Metabolizer	*1/*2	IM- Intermediate Metabolizer
118	62	female	*1/*1	NM - Normal Metabolizer	*2/*41	NM- Normal Metabolizer	*1/*1	NM- Normal Metabolizer
119	80	female	*1/*1	NM - Normal Metabolizer	*2/*41	NM- Normal Metabolizer	*17/*17	UM- Ultra rapid Metabolizer
120	31	male	*1/*1	NM - Normal Metabolizer	*2/*41	NM- Normal Metabolizer	*1/*1	NM- Normal Metabolizer
121	20	female	*1/*1	NM - Normal Metabolizer	*2*2A/*2*2A	NM- Normal Metabolizer	*1/*17	IM- Intermediate Metabolizer
122	38	female	*1/*2	IM - Intermediate Metabolizer	*2*2A/*41	NM- Normal Metabolizer	*1/*1	NM- Normal Metabolizer
123	42	female	*1/*1	NM - Normal Metabolizer	*2/*41	NM- Normal Metabolizer	*2/*17	IM- Intermediate Metabolizer
124	22	male	*1/*3	IM - Intermediate Metabolizer	*2/*4*10*41	IM- Intermediate Metabolizer	*1/*1	NM- Normal Metabolizer
125	28	female	*1/*1	NM - Normal Metabolizer	*2*2A X2/*4*10	NM- Normal Metabolizer	*1/*17	UM- Ultra rapid Metabolizer
126	31	female	*1/*1	NM - Normal Metabolizer	*1/*1	NM- Normal Metabolizer	*1/*17	IM- Intermediate Metabolizer
127	33	male	*1/*2	IM - Intermediate Metabolizer	*1/*2	NM- Normal Metabolizer	*1/*1	NM- Normal Metabolizer
128	60	female	*1/*1	NM - Normal Metabolizer	*1/*1	NM- Normal Metabolizer	*2/*17	IM- Intermediate Metabolizer
129	51	female	*1/*1	NM - Normal Metabolizer	*2*2A/*2*2A	NM- Normal Metabolizer	*1/*2	IM- Intermediate Metabolizer
130	50	male	*1/*3	IM - Intermediate Metabolizer	*2*41/*2/41	IM- Intermediate Metabolizer	*1/*17	UM- Ultra rapid Metabolizer
131	61	male	*1/*2	IM - Intermediate Metabolizer	*4*10/*4*10	PM - Poor Metabolizer	*1/*1	NM- Normal Metabolizer
132	39	female	*1/*1	NM - Normal Metabolizer	*2*2A/*2*2A	NM- Normal Metabolizer	*1/*1	NM- Normal Metabolizer
133	42	female	*1/*1	NM - Normal Metabolizer	*1/*1	NM- Normal Metabolizer	*1/*17	UM- Ultra rapid Metabolizer
134	54	female	*1/*1	NM - Normal Metabolizer	*4*10/*4*10	PM - Poor Metabolizer	*1/*2	IM- Intermediate Metabolizer
135	59	female	*1/*1	NM - Normal Metabolizer	*2*2A/*10	NM- Normal Metabolizer	*1/*1	NM- Normal Metabolizer
136	69	male	*1/*3	IM - Intermediate Metabolizer	*1/*2A X2	UM- Ultra rapid Metabolizer	*1/*1	NM- Normal Metabolizer
137	31	female	*1/*1	NM - Normal Metabolizer	*2/*2A X2	UM- Ultra rapid Metabolizer	*1/*2	IM- Intermediate Metabolizer
138	57	female	*1/*1	NM - Normal Metabolizer	*2*2A/*2A	NM- Normal Metabolizer	*1/*17	UM- Ultra rapid Metabolizer
139	32	male	*1/*1	NM - Normal Metabolizer	*2/*2A	NM- Normal Metabolizer	*1/*1	NM- Normal Metabolizer
140	57	female	*1/*2	IM - Intermediate Metabolizer	*1/*1	NM- Normal Metabolizer	*1/*17	UM- Ultra rapid Metabolizer
141	50	male	*1/*1	NM - Normal Metabolizer	*2*2A/*2*2A	NM- Normal Metabolizer	*2/*17	IM- Intermediate Metabolizer
142	65	male	*1/*1	NM - Normal Metabolizer	*2*41/*2*2A	NM- Normal Metabolizer	*1/*1	NM- Normal Metabolizer
143	59	female	*1/*2	IM - Intermediate Metabolizer	*2*2A/*2*2A	NM- Normal Metabolizer	*1/*1	NM- Normal Metabolizer
144	45	female	*1/*1	NM - Normal Metabolizer	*1/*1	NM- Normal Metabolizer	*1/*1	NM- Normal Metabolizer
145	47	male	*1/*1	NM - Normal Metabolizer	*2/*2A	NM- Normal Metabolizer	*1/*1	NM- Normal Metabolizer
146	56	female	*1/*1	NM - Normal Metabolizer	*2*2A/*2*2A	NM- Normal Metabolizer	*1/*1	NM- Normal Metabolizer
147	59	female	*1/*1	NM - Normal Metabolizer	*1/*1	NM- Normal Metabolizer	*1/*1	NM- Normal Metabolizer
148	20	male	*1/*3	IM - Intermediate Metabolizer	*2 X2/*41	UM- Ultra rapid Metabolizer	*1/*1	NM- Normal Metabolizer
149	53	male	*2/*3	PM - Poor Metabolizer	*2/*41	NM- Normal Metabolizer	*1/*1	NM- Normal Metabolizer
150	48	male	*1/*2	IM - Intermediate Metabolizer	*2/*2A X2	UM- Ultra rapid Metabolizer	*1/*2	IM- Intermediate Metabolizer
151	54	male	*1/*2	IM - Intermediate Metabolizer	*2/*41	NM- Normal Metabolizer	*1/*17	UM- Ultra rapid Metabolizer
152	59	female	*1/*1	NM - Normal Metabolizer	*2*2A/*2*2A	NM- Normal Metabolizer	*1/*1	NM- Normal Metabolizer
153	20	female	*1/*2	IM - Intermediate Metabolizer	*2/*2A	NM- Normal Metabolizer	*1/*1	NM- Normal Metabolizer
154	63	male	*1/*1	NM - Normal Metabolizer	*4*10/*10	IM- Intermediate Metabolizer	*1/*1	NM- Normal Metabolizer
155	66	female	*1/*1	NM - Normal Metabolizer	*1/*1	NM- Normal Metabolizer	*1/*1	NM- Normal Metabolizer
156	82	female	*1/*1	NM - Normal Metabolizer	*2/*2A	NM- Normal Metabolizer	*1/*2	IM- Intermediate Metabolizer
157	61	female	*1/*3	IM - Intermediate Metabolizer	*2/*10*41	IM- Intermediate Metabolizer	*1/*17	UM- Ultra rapid Metabolizer
158	59	female	*1/*1	NM - Normal Metabolizer	*2/*2A X2	UM- Ultra rapid Metabolizer	*1/*1	NM- Normal Metabolizer
159	44	male	*1/*1	NM - Normal Metabolizer	*1/*1	NM- Normal Metabolizer	*1/*2	IM- Intermediate Metabolizer
160	64	female	*1/*1	NM - Normal Metabolizer	*1/*2	NM- Normal Metabolizer	*1/*2	IM- Intermediate Metabolizer
161	45	female	*1/*2	IM - Intermediate Metabolizer	*4*10/*10	IM- Intermediate Metabolizer	*1/*17	UM- Ultra rapid Metabolizer
162	73	female	*1/*1	NM - Normal Metabolizer	*2/*2A	NM- Normal Metabolizer	*2/*2	PM - Metabolizzatore lento
163	55	female	*1/*3	IM - Intermediate Metabolizer	*1/*9	NM- Normal Metabolizer	*1/*1	NM- Normal Metabolizer
164	27	male	*3/*3	PM - Poor Metabolizer	*2*2A/*2*2A	NM- Normal Metabolizer	*1/*1	NM- Normal Metabolizer
165	54	male	*1/*3	IM - Intermediate Metabolizer	*2/*2A	NM- Normal Metabolizer	*1/*1	NM- Normal Metabolizer
166	76	male	*1/*1	NM - Normal Metabolizer	*2/*2A	NM- Normal Metabolizer	*1/*17	UM- Ultra rapid Metabolizer
167	65	female	*1/*1	NM - Normal Metabolizer	*2/*2A	NM- Normal Metabolizer	*1/*2	IM- Intermediate Metabolizer
168	43	male	*1/*1	NM - Normal Metabolizer	*2/*2A	NM- Normal Metabolizer	*1/*17	UM- Ultra rapid Metabolizer
169	31	male	*1/*1	NM - Normal Metabolizer	*2/*4*10*41	IM- Intermediate Metabolizer	*1/*1	NM- Normal Metabolizer
170	70	female	*1/*1	NM - Normal Metabolizer	*2*41/*2*2A	NM- Normal Metabolizer	*2/*17	IM- Intermediate Metabolizer
171	59	female	*1/*1	NM - Normal Metabolizer	*2*17/*2*41	IM- Intermediate Metabolizer	*1/*1	NM- Normal Metabolizer
172	69	female	*1/*1	NM - Normal Metabolizer	*2/*41	NM- Normal Metabolizer	*1/*1	NM- Normal Metabolizer
173	52	female	*1/*1	NM - Normal Metabolizer	*2*2A/*2*2A	NM- Normal Metabolizer	*1/*1	NM- Normal Metabolizer
174	64	male	*1/*1	NM - Normal Metabolizer	*2*2A/*2*2A	NM- Normal Metabolizer	*1/*17	UM- Ultra rapid Metabolizer
175	63	male	*1/*1	NM - Normal Metabolizer	*1/*1	NM- Normal Metabolizer	*2/*17	IM- Intermediate Metabolizer
176	60	female	*1/*1	NM - Normal Metabolizer	*2/*2A	NM- Normal Metabolizer	*1/*1	NM- Normal Metabolizer
177	66	male	*1/*1	NM - Normal Metabolizer	*2*2A/*2*41	NM- Normal Metabolizer	*2/*17	IM- Intermediate Metabolizer
178	46	female	*1/*2	IM - Intermediate Metabolizer	*2/*41	NM- Normal Metabolizer	*1/*1	NM- Normal Metabolizer
179	79	female	*1/*1	NM - Normal Metabolizer	*2/*2A	NM- Normal Metabolizer	*1/*2	IM- Intermediate Metabolizer
180	57	male	*1/*1	NM - Normal Metabolizer	*2/*2A	NM- Normal Metabolizer	*1/*2	IM- Intermediate Metabolizer
181	54	female	*1/*2	IM - Intermediate Metabolizer	*2*2A/*2*2A	NM- Normal Metabolizer	*1/*17	UM- Ultra rapid Metabolizer
182	63	female	*1/*2	IM - Intermediate Metabolizer	*2/*2A	NM- Normal Metabolizer	*1/*2	IM- Intermediate Metabolizer
183	39	male	*1/*2	IM - Intermediate Metabolizer	*2*2A/*2*41	NM- Normal Metabolizer	*1/*2	IM- Intermediate Metabolizer
184	43	female	*1/*1	NM - Normal Metabolizer	*1/*10	NM- Normal Metabolizer	*2/*17	IM- Intermediate Metabolizer
185	46	female	*1/*1	NM - Normal Metabolizer	*1/*10	NM- Normal Metabolizer	*2/*17	IM- Intermediate Metabolizer
186	48	female	*1/*2	IM - Intermediate Metabolizer	*1/*41	NM- Normal Metabolizer	*1/*1	NM- Normal Metabolizer
187	65	male	*1/*3	IM - Intermediate Metabolizer	*2/*2	NM- Normal Metabolizer	*1/*1	NM- Normal Metabolizer
188	46	male	*1/*2	IM - Intermediate Metabolizer	*2/*2A	NM- Normal Metabolizer	*1/*17	UM- Ultra rapid Metabolizer
189	57	female	*1/*2	IM - Intermediate Metabolizer	*2/*9*41	IM- Intermediate Metabolizer	*1/*17	UM- Ultra rapid Metabolizer
190	52	male	*1/*1	NM - Normal Metabolizer	*2 /*2A*9	NM- Normal Metabolizer	*2/*17	IM- Intermediate Metabolizer
191	58	male	*1/*1	NM - Normal Metabolizer	*2/*2A	NM- Normal Metabolizer	*1/*1	NM- Normal Metabolizer
192	59	female	*1/*1	NM - Normal Metabolizer	*2/*2A	NM- Normal Metabolizer	*2/*17	IM- Intermediate Metabolizer
193	28	female	*1/*1	NM - Normal Metabolizer	*2/*2A	NM- Normal Metabolizer	*1/*1	NM- Normal Metabolizer
194	55	female	*1/*1	NM - Normal Metabolizer	*1 X2/*6	NM- Normal Metabolizer	*1/*17	UM- Ultra rapid Metabolizer
195	55	female	*1/*2	IM - Intermediate Metabolizer	*1/*10	NM- Normal Metabolizer	*1/*1	NM- Normal Metabolizer
196	66	male	*1/*2	IM - Intermediate Metabolizer	*2/*4*10*41	IM- Intermediate Metabolizer	*2/*17	IM- Intermediate Metabolizer
197	56	female	*1/*2	IM - Intermediate Metabolizer	*1/*1	NM- Normal Metabolizer	*1/*1	NM- Normal Metabolizer
198	17	female	*1/*1	NM - Normal Metabolizer	*1/*1	NM- Normal Metabolizer	*1/*17	UM- Ultra rapid Metabolizer
199	22	female	*1/*1	NM - Normal Metabolizer	*2*2A*4/*4*10	PM - Poor Metabolizer	*17/*17	UM- Ultra rapid Metabolizer
200	28	male	*1/*1	NM - Normal Metabolizer	*1/*1	NM- Normal Metabolizer	*1/*17	UM- Ultra rapid Metabolizer
201	50	male	*1/*1	NM - Normal Metabolizer	*2/*2A	NM- Normal Metabolizer	*1/*2	IM- Intermediate Metabolizer
202	45	female	*1/*1	NM - Normal Metabolizer	*2/*2A	NM- Normal Metabolizer	*1/*17	UM- Ultra rapid Metabolizer
203	24	male	*1/*1	NM - Normal Metabolizer	*1/*1	NM- Normal Metabolizer	*1/*1	NM- Normal Metabolizer
204	56	female	*2/*3	PM - Poor Metabolizer	*1/*2A X2	UM- Ultra rapid Metabolizer	*1/*1	NM- Normal Metabolizer
205	61	male	*1/*1	NM - Normal Metabolizer	*2/*2A	NM- Normal Metabolizer	*1/*2	IM- Intermediate Metabolizer
206	48	female	*1/*1	NM - Normal Metabolizer	*2/*2A	NM- Normal Metabolizer	*1/*17	UM- Ultra rapid Metabolizer
207	73	male	*1/*1	NM - Normal Metabolizer	*2/*41	NM- Normal Metabolizer	*1/*17	UM- Ultra rapid Metabolizer
208	46	female	*1/*1	NM - Normal Metabolizer	*2/*2A	NM- Normal Metabolizer	*1/*1	NM- Normal Metabolizer
209	48	female	*1/*1	NM - Normal Metabolizer	*1/*1	NM- Normal Metabolizer	*1/*1	NM- Normal Metabolizer
210	53	male	*1/*1	NM - Normal Metabolizer	*1/*1	NM- Normal Metabolizer	*1/*17	UM- Ultra rapid Metabolizer
211	35	female	*1/*3	IM - Intermediate Metabolizer	*2*41*/*2*41	IM- Intermediate Metabolizer	*1/*2	IM- Intermediate Metabolizer
212	50	female	*1/*1	NM - Normal Metabolizer	*4*10/*4*10	PM - Poor Metabolizer	*1/*17	UM- Ultra rapid Metabolizer
213	42	male	*1/*2	IM - Intermediate Metabolizer	*2*2A/*2*2A	NM- Normal Metabolizer	*1/*1	NM- Normal Metabolizer
214	55	male	*1/*1	NM - Normal Metabolizer	*1 X2/*10	UM- Ultra rapid Metabolizer	*1/*17	UM- Ultra rapid Metabolizer
215	56	female	*1/*1	NM - Normal Metabolizer	*2/*2A	NM- Normal Metabolizer	*1/*2	IM- Intermediate Metabolizer
216	35	female	*2/*3	PM - Poor Metabolizer	*1/*1	NM- Normal Metabolizer	*1/*17	UM- Ultra rapid Metabolizer
217	35	female	*1/*1	NM - Normal Metabolizer	*1 X2/*10	UM- Ultra rapid Metabolizer	*17/*17	UM- Ultra rapid Metabolizer
218	58	male	*1/*3	IM - Intermediate Metabolizer	*2*2A/*2	NM- Normal Metabolizer	*1/*1	NM- Normal Metabolizer
219	30	male	*1/*3	IM - Intermediate Metabolizer	*1/*1	NM- Normal Metabolizer	*1/*1	NM- Normal Metabolizer
220	46	male	*1/*1	NM - Normal Metabolizer	*2/*41	NM- Normal Metabolizer	*17/*17	UM- Ultra rapid Metabolizer
221	47	female	*1/*1	NM - Normal Metabolizer	*2*2A/*2*2A	NM- Normal Metabolizer	*1/*17	UM- Ultra rapid Metabolizer
222	50	female	*1/*2	IM - Intermediate Metabolizer	*1/*1	NM- Normal Metabolizer	*1/*1	NM- Normal Metabolizer
223	52	male	*2/*3	PM - Poor Metabolizer	*2 X2/*41	UM- Ultra rapid Metabolizer	*1/*1	NM- Normal Metabolizer
224	73	female	*1/*1	NM - Normal Metabolizer	*2*2A/*2*2A	NM- Normal Metabolizer	*1/*2	IM- Intermediate Metabolizer
225	63	female	*1/*1	NM - Normal Metabolizer	*2/*2A	NM- Normal Metabolizer	*2/*17	IM- Intermediate Metabolizer
226	42	female	*1/*1	NM - Normal Metabolizer	*2/*41	NM- Normal Metabolizer	*1/*1	NM- Normal Metabolizer
227	21	male	*1/*3	IM - Intermediate Metabolizer	*1/*1	NM- Normal Metabolizer	*1/*1	NM- Normal Metabolizer
228	58	male	*1/*1	NM - Normal Metabolizer	*2/*41	NM- Normal Metabolizer	*2/*17	IM- Intermediate Metabolizer
229	61	female	*1/*1	NM - Normal Metabolizer	*1/*1	NM- Normal Metabolizer	*1/*1	NM- Normal Metabolizer
230	78	female	*1/*3	IM - Intermediate Metabolizer	*2/*2A	NM- Normal Metabolizer	*1/*1	NM- Normal Metabolizer
231	75	male	*1/*1	NM - Normal Metabolizer	*2/*2A	NM- Normal Metabolizer	*17/*17	UM- Ultra rapid Metabolizer
232	44	male	*1/*1	NM - Normal Metabolizer	*2/*2*41	NM- Normal Metabolizer	*1/*17	UM- Ultra rapid Metabolizer
233	54	male	*1/*3	IM - Intermediate Metabolizer	*2/*2A	NM- Normal Metabolizer	*1/*1	NM- Normal Metabolizer
234	47	male	*1/*1	NM - Normal Metabolizer	*2*2A/*2*2A	NM- Normal Metabolizer	*1/*17	UM- Ultra rapid Metabolizer
235	61	female	*1/*1	NM - Normal Metabolizer	*2/*2A X2	UM- Ultra rapid Metabolizer	*1/*17	UM- Ultra rapid Metabolizer
236	70	female	*1/*3	IM - Intermediate Metabolizer	*1/*1	NM- Normal Metabolizer	*1/*1	NM- Normal Metabolizer
237	50	female	*1/*1	NM - Normal Metabolizer	*3/*4*10	PM - Poor Metabolizer	*1/*2	IM- Intermediate Metabolizer
238	18	female	*1/*1	NM - Normal Metabolizer	*2/*2A	NM- Normal Metabolizer	*1/*1	NM- Normal Metabolizer
239	53	male	*1/*1	NM - Normal Metabolizer	*2*41/*2*41	IM- Intermediate Metabolizer	*1/*1	NM- Normal Metabolizer
240	52	female	*1/*1	NM - Normal Metabolizer	*2*2A/*2*41	NM- Normal Metabolizer	*1/*17	UM- Ultra rapid Metabolizer
241	46	female	*1/*1	NM - Normal Metabolizer	*2*2A/*2*2A	NM- Normal Metabolizer	*2/*17	IM- Intermediate Metabolizer
242	50	female	*1/*1	NM - Normal Metabolizer	*2/*41	NM- Normal Metabolizer	*2/*17	IM- Intermediate Metabolizer
243	36	male	*1/*1	NM - Normal Metabolizer	*1/*1	NM- Normal Metabolizer	*1/*2	IM- Intermediate Metabolizer
244	68	male	*1/*1	NM - Normal Metabolizer	*1/*1	NM- Normal Metabolizer	*17/*17	UM- Ultra rapid Metabolizer
245	54	female	*1/*1	NM - Normal Metabolizer	*2/*2A	NM- Normal Metabolizer	*1/*17	UM- Ultra rapid Metabolizer
246	72	male	*1/*2	IM - Intermediate Metabolizer	*2*2A/*2*2A	NM- Normal Metabolizer	*1/*17	UM- Ultra rapid Metabolizer
247	43	male	*1/*3	IM - Intermediate Metabolizer	*2/*2A	NM- Normal Metabolizer	*1/*17	UM- Ultra rapid Metabolizer
248	23	male	*1/*1	NM - Normal Metabolizer	*2*2A/*2*41	NM- Normal Metabolizer	*1/*17	UM- Ultra rapid Metabolizer
249	56	female	*1/*1	NM - Normal Metabolizer	*1/*1	NM- Normal Metabolizer	*1/*17	UM- Ultra rapid Metabolizer
250	65	male	*1/*1	NM - Normal Metabolizer	*1/*2*2A	NM- Normal Metabolizer	*1/*1	NM- Normal Metabolizer
251	51	female	*1/*1	NM - Normal Metabolizer	*2*2A/*2*41	NM- Normal Metabolizer	*1/*1	NM- Normal Metabolizer
252	17	female	*1/*1	NM - Normal Metabolizer	*2/*41	NM- Normal Metabolizer	*1/*1	NM- Normal Metabolizer
253	53	male	*1/*1	NM - Normal Metabolizer	*1/*1	NM- Normal Metabolizer	*1/*1	NM- Normal Metabolizer
254	53	female	*1/*3	IM - Intermediate Metabolizer	*2/*2A	NM- Normal Metabolizer	*1/*17	UM- Ultra rapid Metabolizer
255	56	female	*1/*1	NM - Normal Metabolizer	*2*2A/*2*2A	NM- Normal Metabolizer	*1/*1	NM- Normal Metabolizer
256	53	male	*1/*2	IM - Intermediate Metabolizer	*2/*2A	NM- Normal Metabolizer	*1/*1	NM- Normal Metabolizer
257	47	male	*1/*2	IM - Intermediate Metabolizer	*2/*2A	NM- Normal Metabolizer	*1/*1	NM- Normal Metabolizer
258	52	female	*1/*1	NM - Normal Metabolizer	*2/*10*41	IM- Intermediate Metabolizer	*1/*2	IM- Intermediate Metabolizer
259	15	male	*1/*3	IM - Intermediate Metabolizer	*1/*1	NM- Normal Metabolizer	*1/*1	NM- Normal Metabolizer
260	63	female	*1/*1	NM - Normal Metabolizer	*2*41/*4*10	IM- Intermediate Metabolizer	*1/*1	NM- Normal Metabolizer
261	64	female	*1/*3	IM - Intermediate Metabolizer	*1/*2*2A	NM- Normal Metabolizer	*1/*1	NM- Normal Metabolizer
262	55	female	*1/*1	NM - Normal Metabolizer	*4*10/*4*10	PM - Poor Metabolizer	*1/*17	UM- Ultra rapid Metabolizer
263	53	male	*3/*3	PM - Poor Metabolizer	*1/*1	NM- Normal Metabolizer	*1/*1	NM- Normal Metabolizer
264	78	female	*1/*1	NM - Normal Metabolizer	*2*2A/*2*2A	NM- Normal Metabolizer	*1/*17	UM- Ultra rapid Metabolizer
265	66	female	*1/*2	IM - Intermediate Metabolizer	*2/*2A X2	UM- Ultra rapid Metabolizer	*1/*1	NM- Normal Metabolizer
266	60	female	*1/*3	IM - Intermediate Metabolizer	*2*2A/*2*2A	NM- Normal Metabolizer	*1/*1	NM- Normal Metabolizer
267	18	male	*1/*2	IM - Intermediate Metabolizer	*2/*2A	NM- Normal Metabolizer	*1/*1	NM- Normal Metabolizer
268	45	male	*1/*3	IM - Intermediate Metabolizer	*2/*41	NM- Normal Metabolizer	*1/*1	NM- Normal Metabolizer
269	44	female	*1/*1	NM - Normal Metabolizer	*1/*1	NM- Normal Metabolizer	*1/*2	IM- Intermediate Metabolizer
270	51	male	*2/*3	PM - Poor Metabolizer	*2/*2A	NM- Normal Metabolizer	*1/*1	NM- Normal Metabolizer
271	24	male	*1/*1	NM - Normal Metabolizer	*2/*2A	NM- Normal Metabolizer	*1/*1	NM- Normal Metabolizer
272	42	female	*1/*1	NM - Normal Metabolizer	*2/*2A	NM- Normal Metabolizer	*1/*1	NM- Normal Metabolizer
273	44	male	*1/*1	NM - Normal Metabolizer	*1/*1	NM- Normal Metabolizer	*1/*1	NM- Normal Metabolizer
274	68	male	*1/*3	IM - Intermediate Metabolizer	*4*10/*4*10	PM - Poor Metabolizer	*1/*1	NM- Normal Metabolizer
275	42	male	*2/*3	PM - Poor Metabolizer	*2*2A X2/*4*10	NM- Normal Metabolizer	*1/*1	NM- Normal Metabolizer
276	70	male	*1/*2	IM - Intermediate Metabolizer	*2/*2A	NM- Normal Metabolizer	*1/*1	NM- Normal Metabolizer
277	51	female	*1/*3	IM - Intermediate Metabolizer	*2/*41	NM- Normal Metabolizer	*1/*17	UM- Ultra rapid Metabolizer
278	32	male	*1/*1	NM - Normal Metabolizer	*2*2A/*2*41	NM- Normal Metabolizer	*1/*2	IM- Intermediate Metabolizer
279	27	female	*1/*1	NM - Normal Metabolizer	*2*2A/*2*2A	NM- Normal Metabolizer	*1/*17	UM- Ultra rapid Metabolizer
280	31	male	*1/*1	NM - Normal Metabolizer	*2*41/*4*10	IM- Intermediate Metabolizer	*1/*1	NM- Normal Metabolizer
281	64	female	*1/*1	NM - Normal Metabolizer	*2/*2A	NM- Normal Metabolizer	*1/*17	UM- Ultra rapid Metabolizer
282	27	male	*1/*3	IM - Intermediate Metabolizer	*1/*1	NM- Normal Metabolizer	*1/*2	IM- Intermediate Metabolizer
283	62	male	*1/*3	IM - Intermediate Metabolizer	*2/*2A	NM- Normal Metabolizer	*1/*1	NM- Normal Metabolizer
284	18	male	*1/*2	IM - Intermediate Metabolizer	*2/*2A X2	UM- Ultra rapid Metabolizer	*1/*1	NM- Normal Metabolizer
285	28	male	*1/*1	NM - Normal Metabolizer	*1/*2A X2	UM- Ultra rapid Metabolizer	*1/*17	UM- Ultra rapid Metabolizer
286	49	female	*1/*1	NM - Normal Metabolizer	*1/*1	NM- Normal Metabolizer	*17/*17	UM- Ultra rapid Metabolizer
287	60	female	*1/*1	NM - Normal Metabolizer	*2/*41	NM- Normal Metabolizer	*1/*17	UM- Ultra rapid Metabolizer
288	58	female	*1/*2	IM - Intermediate Metabolizer	*1/*1	NM- Normal Metabolizer	*1/*1	NM- Normal Metabolizer
289	45	female	*2/*3	PM - Poor Metabolizer	*2*2A/*2*41	NM- Normal Metabolizer	*1/*1	NM- Normal Metabolizer
290	15	female	*1/*1	NM - Normal Metabolizer	*1/*1	NM- Normal Metabolizer	*1/*17	UM- Ultra rapid Metabolizer
291	57	female	*1/*1	NM - Normal Metabolizer	*1/*1	NM- Normal Metabolizer	*1/*2	IM- Intermediate Metabolizer
292	38	female	*1/*3	IM - Intermediate Metabolizer	*2*2A/*2*41	NM- Normal Metabolizer	*1/*1	NM- Normal Metabolizer
293	51	male	*1/*1	IM - Intermediate Metabolizer	*2/*2A	NM- Normal Metabolizer	*1/*1	NM- Normal Metabolizer
294	21	male	*1/*1	IM - Intermediate Metabolizer	*1/*1	NM- Normal Metabolizer	*1/*1	NM- Normal Metabolizer
295	60	female	*1/*1	NM - Normal Metabolizer	*2/*2A	NM- Normal Metabolizer	*17/*17	UM- Ultra rapid Metabolizer
296	72	male	*1/*1	NM - Normal Metabolizer	*1/*2A X2	UM- Ultra rapid Metabolizer	*1/*2	IM- Intermediate Metabolizer
297	63	female	*1/*1	NM - Normal Metabolizer	*2/*41	NM- Normal Metabolizer	*1/*1	NM- Normal Metabolizer
298	48	female	*1/*1	IM - Intermediate Metabolizer	*1/*10	NM- Normal Metabolizer	*17/*17	UM- Ultra rapid Metabolizer
